# Supplementary material for: Genome-Wide Identification and Comparative Transcriptome Methods Reveal FaMDHAR50 Regulating Ascorbic Acid Regeneration and Quality Formation of Strawberry Fruits
Source: Int J Mol Sci. 2023 May 30;24(11):9510. doi: 10.3390/ijms24119510 (PMC10253772; doi:10.3390/ijms24119510)
Supplement: Supplementary file 1 [file ijms-24-09510-s001.zip]

Archive with 1 entries (1 files):
- ijms-2389204-supplementary.pdf
